# Supplementary material for: Dementia Risk among Coronavirus Disease Survivors: A Nationwide Cohort Study in South Korea
Source: J Pers Med. 2021 Oct 9;11(10):1015. doi: 10.3390/jpm11101015 (PMC8540001; doi:10.3390/jpm11101015)
Supplement: Supplementary file 1 [file jpm-11-01015-s001.zip]

Archive with 4 entries (4 files):
- Table S2_rev.pdf
- Table S3_rev.pdf
- Table S4.pdf
- Table S1_rev.pdf
